# Supplementary material for: Hypoxia/Ischemia-Induced Rod Microglia Phenotype in CA1 Hippocampal Slices
Source: Int J Mol Sci. 2022 Jan 26;23(3):1422. doi: 10.3390/ijms23031422 (PMC8836225; doi:10.3390/ijms23031422)
Supplement: Supplementary file 1 [file ijms-23-01422-s001.zip]

Archive with 1 entries (1 files):
- ijms-1542505-supplementary.pdf
